# Supplementary material for: Tat-Beclin-1 Peptide Ameliorates Metabolic Dysfunction-Associated Steatotic Liver Disease by Enhancing Hepatic Autophagy
Source: Int J Mol Sci. 2024 Nov 18;25(22):12372. doi: 10.3390/ijms252212372 (PMC11594940; doi:10.3390/ijms252212372)
Supplement: Supplementary file 1 [file ijms-25-12372-s001.zip]

Archive with 1 entries (1 files):
- ijms-3268911-supplementary.pdf
